# Supplementary material for: Functional brain region-specific neural spheroids for modeling neurological diseases and therapeutics screening
Source: Commun Biol. 2023 Nov 28;6:1211. doi: 10.1038/s42003-023-05582-8 (PMC10684574; doi:10.1038/s42003-023-05582-8)
Supplement: Supplementary file 3 — Supplementary Data [file 42003_2023_5582_MOESM3_ESM.xlsx]

## Sheet: Fig.4d
Fig.4d
Correlation Score
Dopa + Astro	Gluta + Astro	GABA + Astro	VTA-like	PFC-like
0.968	0.92	0.17	0.968	0.889
0.892	0.836	0.35	0.728	0.911
0.794	0.645	0.491	0.809	0.884
0.933	0.851	0.229	0.849	0.857
0.955	0.913	0.289	0.832	0.887
0.95		0.169	0.841	0.887
0.966		0.221	0.944	0.901
0.933		0.202	0.854	0.913
			0.799	0.927
			0.957

## Sheet: Fig.5b
Fig.5b
Peak Count					Peak Amplitude					Peak Width					Correlation Score
GABA+Astro		PFC-like			GABA+Astro		PFC-like			GABA+Astro		PFC-like			GABA+Astro		PFC-like
Wt	APOE4	Wt	APOE4		Wt	APOE4	Wt	APOE4		Wt	APOE4	Wt	APOE4		Wt	APOE4	Wt	APOE4
3.17	0	30	16.67		0.22	0	0.8	0.73		4.73	0	4.31	9.91		0.229	0.231	0.887	0.671
0.42	1.25	35	25		0.06	0.02	0.81	0.7		1.34	0.46	3.73	6.1		0.289	0.193	0.901	0.435
1.33	0	50	12.67		0.13	0	0.67	0.89		3.01	0	3.16	10.79		0.169	0.211	0.913	0.771
3.17	0.92	31.08	17.83		0.18	0.02	0.85	0.5		1.79	0.32	3.89	11.01		0.221	0.198	0.927	0.407
1.67	0.5		21		0.12	0.04		0.61		3.42	0.55		9.1		0.202	0.198		0.514
5.67	2.25				0.46	0.05				12.79	6.13
3.92	1.83				0.27	0.15				8.78	2.29
4.92	1.17				0.23	0.06				11.14	4.88

## Sheet: Fig.5c
Fig.5c
Peak Count					Peak Amplitude					Peak Width
GABA+Astro		PFC-like			GABA+Astro		PFC-like			GABA+Astro		PFC-like
Wt	APOE	Wt	APOE		Wt	APOE4	Wt	APOE4		Wt	APOE4	Wt	APOE4
13	0	97.7376	54.2986		11.7	0	93.6848	104.027		5.23	0	101.946	150.898
0	0	104.525	55.6561		0	0	100.985	106.634		0	0	98.3533	167.964
0	0	97.7376	57.0136		0	0	105.33	116.367		0	0	99.7006	159.88
0	1	95.8333	62.4434		0	4.49	80.2137	130.272		0	0	92.8617	150.449
0	0	120.833	59.7285		0	0	103.249	134.27		0	0	101.093	173.802
0	0	100	55.6561		0	0	97.5295	103.071		0	0	105.209	137.425
0	0	83.3333	61.086		0	0	119.007	105.156		0	0	100.836	153.144
0	0	121.951	63.8009		0	0	97.5373	134.618		0	0	92.3619	135.629
0	0	85.3658	65.1584		0	0	86.339	87.7752		0	0	116.739	121.257
0	0	79.2683	70.5882		0	0	121.001	121.147		0	0	101.3	126.647
0	0	103.659	69.2308		0	0	98.3372	126.709		0	0	99.1333	122.156
0	0	109.756	57.0136		0	0	96.7859	137.572		0	0	90.4659	132.036
0	0	53.3333	73.3032		0	0	126.335	118.192		0	0	230.611	118.563
	0	100	78.733			0	116.371	104.896			0	105.697	102.395
	0	113.333	67.8733			0	86.5858	118.366			0	86.4791	120.359
	0	120	59.7285			0	104.676	155.301			0	93.617	123.054
	0	100	78.733			0	102.065	113.412			0	99.6568	114.97
	0	93.3333	61.086			0	74.597	132.88			0	100.206	119.91
	0	86.6667	59.7285			0	118.663	115.846			0	106.52	124.85
	0	133.333	76.0181			0	79.0462	134.27			0	78.5175	110.928
	2	106.667	69.2308			8.78	106.274	125.927			5.39	96.9115	116.317
	8	73.3333	59.7285			10.57	97.4557	125.84			6.15	102.677	130.689
	7	80	63.8009			9.44	115.332	125.84			6.92	102.951	119.461
	9	86.6667	61.086			10.18	109.738	147.132			5.57	109.54	120.359
	9	66.6667	70.5882			12.39	88.7438	141.222			6.29	130.954	114.521
	0	46.6667	63.8009			0	118.583	121.06			0	255.319	120.808
	0		63.8009			0		137.92			0		118.114
	3		67.8733			12.01		142.439			9.43		111.377
	0		74.6606			0		130.185			0		109.581
	3		62.4434			11.28		144.09			7.21		126.198
			66.5158					144.873					121.707
			66.5158					89.1657					127.545
			69.2308					141.136					114.97
			70.5882					137.572					114.521
			0					0					0
			65.1584					138.181					118.114
			58.371					148.001					119.461
			78.733					131.489					108.683
			71.9457					137.746					121.707
			70.5882					139.658					125.749
			67.8733					132.358					113.174
			61.086					151.217					114.072
			73.3032					120.799					118.563
			54.2986					148.783					121.257
			93.6652					51.6223					97.4551
			74.6606					56.9235					85.7784
			86.8778					44.7567					0
			74.6606					51.1008					85.3293
			84.1629					57.358					82.6347
			80.0905					52.752					97.9042
			86.8778					54.5771					88.9222
			16.2896					38.3256					0
			85.5204					42.9316					0
			82.8054					44.409					116.766
			85.5204					49.3627					102.395
			67.8733					42.9316					113.174
			58.371					41.9757					0
			81.448					48.146					108.234
			74.6606					44.6698					109.581
			66.5158					42.584					100.15
			62.4434					137.659					165.719
			70.5882					151.999					138.773
			54.2986					157.822					161.677
			58.371					138.528					150.449
			87.5					69.5526					109.582
			45.8333					127.843					218.135
			37.5					130.225					242.058
			50					151.146					173.891
			62.5					96.9508					839.357
			75					63.6991					200.643
			33.3333					84.0418					164.63
			75					82.0165					247.46
			70.8333					58.7135					98.5209
			70.8333					84.9989					118.585
			70.8333					64.901					109.067
			41.6667					129.468					175.949
			50					140.93					156.913
			62.5					54.0841					94.9196
			66.6667					65.4129					127.074
			58.3333					82.3281					107.781
			45.8333					132.362					169.003
			33.3333					135.099					193.955
			95.8333					51.6581					202.444
			58.3333					75.0278					100.322
			83.3333					67.6608					118.071
			37.5					120.788					221.736
			50					117.917					160.772
			50					43.2005					124.759
			83.3333					37.2134					203.473
			83.3333					47.4516					89.7749
			45.8333					135.099					172.347
			62.5					87.5807					110.354
			58.3333					66.3254					102.122
			87.5					34.9878					202.701
			91.6667					44.6027					155.113
			41.6667					139.372					161.801
			25					86.4678					187.524
			62.5					67.505					101.093
			116.667					43.5789					135.305
			95.8333					44.1798					108.553
			41.6667					125.951					170.032
			33.3333					116.759					275.241
			70.8333					73.7814					102.637
			75					47.051					126.302
			70.8333					60.6276					106.495
			104.167					47.8077					114.469
			41.6667					141.687					175.691
			75					78.5221					106.238
			112.5					49.7663					158.457
			58.3333					50.6566					133.248
			70.8333					41.8429					135.305
			75					96.8395					119.871
			58.3333					79.3679					98.0064
			95.8333					48.2974					292.219
			62.5					43.0002					157.942
			45.8333					122.19					148.682
			54.1667					102.137					164.63
			37.5					73.4031					103.923
			95.8333					47.5184					2117.56
			33.3333					167.71					342.896
			26.6667					173.864					363.761
			33.3333					172.666					267.948
			33.3333					182.47					388.744
			40					99.5338					253.123
			33.3333					149.034					367.056
			33.3333					118.663					273.713
			60					102.864					175.429
			40					164.14					266.301
			33.3333					110.617					323.953
			33.3333					117.304					278.655
			26.6667					198.055					353.603
			40					164.859					256.143
			33.3333					156.014					289.636
			33.3333					171.52					302.265
			40					169.095					252.848
			40					158.599					266.575
			40					143.972					225.669
			33.3333					179.086					264.928
			33.3333					146.85					284.42
			33.3333					184.441					280.027
			20					142.614					393.686
			33.3333					167.337					288.538
			33.3333					174.157					260.81
			33.3333					168.03					373.919
			40					167.31					312.423
			33.3333					162.728					270.144
			33.3333					165.472					230.336
			46.6667					164.566					280.302
			26.6667					189.583					305.834
			33.3333					166.644					306.108
			46.6667					138.031					294.852
			33.3333					184.042					263.006
			33.3333					181.058					339.327
			46.6667					167.657					245.71
			33.3333					187.798					370.625
			40					143.066					278.655
			33.3333					154.363					333.837
			33.3333					142.987					395.882
			33.3333					170.987					372.272
			33.3333					175.916					259.437
			40					134.275					237.749
			33.3333					99.8268					326.973
			40					154.176					300.069
			40					96.4433					347.838
			33.3333					180.765					336.857

## Sheet: Fig.5g
Fig. 5g
Peak Count - Baseline										Peak Count - Treatment + 90 mins
WT	APOE4									WT	APOE4
DMSO	DMSO	1 uM Donepezil	10 uM Donepezil	Memantine	Rivastigmine	1 uM EUK-134	10 uM EUK-134	Hu-210		DMSO	DMSO	1 uM Donepezil	10 uM Donepezil	Memantine	Rivastigmine	1 uM EUK-134	10 uM EUK-134	Hu-210
97.7376	65.1584	91.6667	69.2308	74.6606	70.5882	78.733	69.2308	58.371		141.177	35.2941	114.286	88.2353	79.4118	17.6471	52.9412	105.882	0
104.525	70.5882	41.6667	70.5882	62.4434	63.8009	61.086	59.7285	78.733		79.4118	70.5882	114.286	105.882	44.1176	0	35.2941	88.2353	0
97.7376	69.2308	25	0*	66.5158	63.8009	59.7285	63.8009	71.9457		79.4118	35.2941	57.1429	0*	70.5882	8.82353	70.5882	79.4118	0
95.8333	57.0136	62.5	65.1584	66.5158	67.8733	76.0181	61.086	70.5882		0	44.1176	57.1429	105.882	79.4118	17.6471	150	52.9412	0
120.833	75	116.667	95.8333	87.5	58.3333	83.3333	83.3333	62.5		114.286	57.1429	171.429	57.1429	57.1429	0	114.286	114.286	0
100	33.3333	33.3333	41.6667	45.8333	70.8333	37.5	45.8333	45.8333		171.429	57.1429	59.5745	228.571	171.429	57.1429	171.429	285.714	0
83.3333	75	40	33.3333	37.5	75	50	62.5	54.1667		114.286	57.1429	68.0851	285.714	57.1429	57.1429	171.429	171.429	0
120	70.8333	33.3333	70.8333	50	58.3333	50	58.3333	37.5			57.1429	59.5745	114.286	114.286	0	57.1429	114.286	0
100	70.8333	60	75	62.5	95.8333	83.3333	87.5	95.8333			57.1429	76.5957	0	114.286	57.1429	68.0851	0	0
93.3333	33.3333	40	26.6667	26.6667	33.3333	40	33.3333	33.3333			34.0425	76.5957	212.766	68.0851	34.0425	51.0638	51.0638	0
86.6667	33.3333	33.3333	40	33.3333	40	33.3333	33.3333	26.6667		127.66	42.5532	76.5957	170.213	93.617	34.0425	59.5745	51.0638	0
	33.3333		33.3333	46.6667	33.3333	33.3333	40	33.3333		85.1064	51.0638		153.191	93.617	34.0425	51.0638	51.0638	0
	40		33.3333	33.3333	40	33.3333	33.3333	33.3333		93.617	51.0638		127.66	85.1064	51.0638	42.5532	42.5532	0
	33.3333		40	46.6667	33.3333	20	33.3333	33.3333		93.617	42.5532		153.191	85.1064	42.5532	34.0425	51.0638	17.0213
	40		40	33.3333		33.3333	46.6667				51.0638		212.766	76.5957			59.5745

## Sheet: Fig.5h
Fig. 5h
Peak Spacing - Baseline										Peak Spacing - Treatment + 90 mins
WT	APOE4									WT	APOE4
DMSO	DMSO	1 uM Donepezil	10 uM Donepezil	Memantine	Rivastigmine	1 uM EUK-134	10 uM EUK-134	Hu-210		DMSO	DMSO	1 uM Donepezil	10 uM Donepezil	Memantine	Rivastigmine	1 uM EUK-134	10 uM EUK-134	Hu-210
101.803	154.549	106.888	144.713	134.385	140.41	125.902	143.238	167.213		71.1839	257.608	180.969	107.922	106.868	390.292	147.246	91.3268	0
96.1475	142.008	224.657	142.131	161.803	157.623	164.139	168.074	126.516		113.928	137.97	136.354	92.0291	207.065	0	179.993	99.421	0
102.049	146.066	353.659	0*	151.844	152.213	166.721	157.377	140.41		114.888	262.782		0	143.033	0	131.317	103.819	0
101.292	175.082	154.168	154.795	148.279	145.943	132.664	163.525	142.5		0*	197.364		96.3718	98.2752	454.601	67.4326	159.443	0
80.274	123.483	79.0607	98.317	113.542	161.839	114.716	115.577	164.031		156.431		106.1			0	138.018	151.133	0
99.0215	256.321	332.769	239.256	225.675	139.57	262.113	200.783	223.797		92.1576		163.491	64.8774	113.624		80.0279	51.9345	0
119.413	129.98	227.356	274.403	233.66	131.937	194.912	152.994	181.213		151.412		146.341	63.1579			81.1433	67.2011	0
79.652	137.378	299.372	137.691	201.526	158.239	185.088	151.742	273.894		76.9436		169.588	138.864	143.878	0	0	110.701	0
94.8768	134.599	147.511	132.329	152.798	101.722	114.56	116.008	102.035		114.062		122.637	0	222.795		0	0	0
107.056	307.395	230.256	373.127	321.895	330.594	270.276	283.47	281.295		106.326	284.299	128.62	46.875	140.13	340.701	128.697	195.274	0
118.415	279.12	236.346	247.656	289.995	244.128	266.022	268.245	319.961		102.668	225.229	131.479	57.6601	101.524	251.524	194.36	198.018	0
	293.62		282.745	225.713	278.395	307.395	257.516	286.37			199.848	128.697	59.9848	103.811	254.573	172.256	161.433	0
	250.556		266.747	317.545	246.496	284.195	326.97	265.346			176.982		76.6006	108.994	195.274	198.018	218.369	0
	305.22		259.836	229.579	284.195	390.043	265.346	276.945			229.23		63.3384	115.358	241.235	268.102	177.896	647.1037*
	234.896		234.896	319.72		335.669	235.379				205.793		43.7119	115.473		247.713	154.345

## Sheet: Fig.5i
Fig. 5i
	panel 1	Peak Amplitude	Peak Count	Peak Rate	Peak Spacing	Peak Width 50%	Peak Width 90%	Peak Rise Time	Peak Decay Time	Rise Slope	Decay Slope
	Wt_DMSO	100	100	100	100	100	100	100	100	100	100
	APOE_DMSO	127.071	54.2059	53.3881	200.155	174.326	148.863	136.145	116.268	103.598	116.506
	10 uM Donepezil	75.4922	141.108	146.32	64.3308	157.058	116.469	129.537	101.432	56.0156	77.9529
	panel 2	Peak Amplitude	Peak Count	Peak Rate	Peak Spacing	Peak Width 50%	Peak Width 90%	Peak Rise Time	Peak Decay Time	Rise Slope	Decay Slope
	Wt_DMSO	100	100	100	100	100	100	100	100	100	100
	APOE_DMSO	127.071	54.2059	53.3881	200.155	174.326	148.863	136.145	116.268	103.598	116.506
	10 uM Memantine	102.115	90.4352	91.4345	132.371	160.745	134.523	150.521	118.583	74.534	96.2123
	panel 3	Peak Amplitude	Peak Count	Peak Rate	Peak Spacing	Peak Width 50%	Peak Width 90%	Peak Rise Time	Peak Decay Time	Rise Slope	Decay Slope
	Wt_DMSO	100	100	100	100	100	100	100	100	100	100
	APOE_DMSO	127.071	54.2059	53.3881	200.155	174.326	148.863	136.145	116.268	103.598	116.506
	10 uM EUK-134	90.1276	79.4503	89.3917	145.26	170.326	142.842	128.522	130.123	72.9677	75.3072

## Sheet: Fig.6b
Fig. 6b
PFC-like "Peak Count"				PFC-like "Peak Amplitude"				PFC-like "Peak Width"				PFC-like "Correlation Score"
Control	Chronic	Chronic + WD		Control	Chronic	Chronic + WD		Control	Chronic	Chronic + WD		Control	Chronic	Chronic + WD
54.92	44.64	54.33		0.25	0.36	0.24		3.38	3.91	3.32		0.721	0.916	0.853
56.58	46.67	55.92		0.26	0.31	0.26		3.03	3.78	3.22		0.841	0.812	0.826
62.42	48	50.67		0.21	0.29	0.24		3.3	3.85	3.55		0.844	0.864	0.532
55.75	49.08	56.83		0.23	0.29	0.23		3.19	3.84	3.31		0.925	0.815	0.815
57.58	42.75	70.33		0.21	0.32	0.18		2.91	4.29	2.76		0.852	0.827	0.924
72.25	63.08	67.58		0.17	0.15	0.2		3.3	3.55	2.86		0.81	0.713	0.834
77.25	47.25	65.92		0.18	0.13	0.13		2.63	4.63	3.84		0.918	0.929	0.624
71				0.14				2.85				0.902
VTA-like "Peak Count"				VTA-like "Peak Amplitude"				VTA-like "Peak Width"				VTA-like "Correlation Score"
Control	Chronic	Chronic + WD		Control	Chronic	Chronic + WD		Control	Chronic	Chronic + WD		Control	Chronic	Chronic + WD
4.83	5.17	4.83		0.48	0.59	0.46		34.13	35.48	40.93		0.966	0.747	0.473
5.08	5.42	5		0.54	0.57	0.32		31.14	38.22	38.89		0.895	0.831	0.817
5.33	5.08	4.92		0.51	0.48	0.52		32.08	37.09	33.26		0.915	0.807	0.796
5.33	4.33	5.33		0.5	0.48	0.52		31.26	37.34	32.7		0.847	0.867	0.929
5	6.5	6.33		0.54	0.54	0.47		31.46	30.21	31.94		0.763	0.94	0.947
5	4.17	5.3		0.5	0.62	0.49		38.84	45.13	30.51		0.934	0.809	0.515
3.58	5	6		0.53	0.44	0.52		35.84	37.99	32.22		0.911	0.733	0.843
5.08	4.17	5.75		0.63	0.52	0.35		30.35	38.1	26.77		0.978	0.803	0.459
4	5.5	5.5		0.48	0.42	0.41		39.23	30.09	33.09		0.967	0.918	0.905
		5.33				0.44				32.67				0.452

## Sheet: Fig.6c
Fig. 6c
PFC-like "Peak Count"				VTA-like "Peak Count"				PFC-like "Peak Amplitude"				VTA-like "Peak Amplitude"				PFC-like "Peak Width"				VTA-like "Peak Width"
Control	Chronic	Chronic + WD		Control	Chronic	Chronic + WD		Control	Chronic	Chronic + WD		Control	Chronic	Chronic + WD		Control	Chronic	Chronic + WD		Control	Chronic	Chronic + WD
101.449	81.1594	84.058		105.882	141.177	176.471		78.3132	92.4137	53.2088		103.477	71.1144	61.6255		126.844	86.7257	103.245		126.922	79.4836	61.7396
95.6522	84.058	115.942			158.823	141.177		111.406	89.2146	84.3507			72.4759	91.8726		92.4287	88.8889	77.6795		144.136	58.4623	71.704
107.246	66.6667	110.145		88.2353	123.529	158.823		95.261	92.936	45.0806		109.594	78.6552	90.532		88.8889	114.258	115.634		128.941	92.3612	68.4929
95.6522	72.4638	98.5507		105.882	158.823	176.471		115.02	101.521	79.3563		86.9292	63.8458	62.2539		91.8387	121.927	173.648		109.968	71.042	69.0888
99.5146	95.6522	84.058		86.2069	141.177	176.471		118.51	144.056	30.5543		100.478	80.331	83.7662		66.8896	108.948	0		124.829	73.9882	63.13
104.369	64.3939	110.145		68.9655	109.091	176.471		70.1467	27.5184	46.8107		111.453	77.6686	69.6481		196.395	112.44	91.0521		80.6954	107.51	68.5591
104.369	73.8636	87.1212		120.69	181.818	109.091		114.842	49.259	67.4414		95.428	52.4474	77.4917		67.0754	82.2966	164.354		80.2	57.9678	103.443
99.5146	56.8182	81.4394		120.69	127.273	90.9091		99.8307	33.9166	56.6691		112.668	65.0088	110.34		76.7373	121.053	79.4258		104.307	88.5244	119.823
92.233	77.6515	90.9091		103.448	163.636	90.9091		96.6704	89.5084	101.782		79.9727	52.4474	110.36		92.9023	174.163	128.708		94.2079	50.8454	119.351
97.7376	58.7121	87.1212		110.526	90.9091	90.9091		93.6848	87.1254	68.8777		104.64	107.784	71.8695		101.946	127.273	80.622		100.441	106.049	128.72
104.525	32.197	53.0303		94.7368	109.091	127.273		100.985	102.361	101.755		95.4324	69.7071	86.8488		98.3533	98.5646	248.325		105.351	86.682	73.3584
97.7376	81.4394	87.1212		94.7368	200	90.9091		105.33	64.0876	105.051		99.9278	56.379	110.871		99.7006	158.373	162.679		109.981	85.3789	106.993
85.2273	28.4091	83.3333		90.9091	109.091	127.273		121.336	95.5255	30.7592		109.79	59.7602	76.5284		165.79	289.234	77.2727		98.0734	87.8054	92.6585
85.2273	68.1818	104.167		109.091	127.273	90.9091		103.578	76.1829	88.7144		69.5302	54.2756	77.8258		91.866	182.297	112.919		106.431	79.1777	107.443
113.636	58.7121	62.5		90.9091	109.091	109.091		92.7074	99.5734	79.9641		106.232	97.7393	99.3906		107.656	148.565	96.1723		85.5137	107.308	83.6488
100.379	109.756	79.5455		109.091	111.111	109.091		87.3213	89.999	102.385		114.449	68.0456	65.7362		67.9426	100.487	137.799		104.311	85.63	81.739
115.53	30.4878	97.561		96.9697	83.3333	83.3333		95.0578	106.603	107.693		96.5128	86.8817	93.7022		66.7464	762.1885*	112.134		102.093	131.619	104.672
95.8333	121.951	103.659		96.9697	83.3333	83.3333		80.2137	92.3987	100.737		101.125	76.9378	87.5829		92.8617	86.1322	93.1744		106.457	105.545	97.0977
120.833	24.3902	73.1707		96.9697	111.111	111.111		103.249	92.3987	109.317		100.98	83.5352	78.9457		101.093	840.195*	103.196		87.1401	88.1548	107.079
100	54.8781	97.561		109.091	111.111	83.3333		97.5295	81.6124	93.6106		101.383	88.1884	96.3157		105.209	164.41	102.383		82.7065	96.5078	103.351
83.3333	36.5854	140.244		120	111.111	111.111		119.007	84.6988	98.755		107.554	86.9773	80.9217		100.836	516.5222*	86.6739		84.6689	113.497	84.3086
121.951	85.3658	85.3658		100	111.111	111.111		97.5373	78.9558	71.3655		107.265	91.9174	88.1247		92.3619	110.509	119.448		110.875	107.928	97.4988
85.3658	36.5854	67.0732		100	111.111	83.3333		86.339	97.5904	65.8635		88.8657	101.256	71.0734		116.739	510.0217*	119.989		111.979	106.135	129.118
79.2683	73.1707	67.0732		100	83.3333	111.111		121.001	96.2249	71.5663		95.6571	126.625	106.005		101.3	136.24	151.138		103.23	102.006	104.601
103.659	48.7805	67.0732		100	83.3333	83.3333		98.3372	76.1044	47.3896		116.465	82.0054	74.0694		99.1333	361.863	143.012		106.541	114.795	160.76
109.756		42.6829		80		111.111		96.7859		52.1687		84.1936		61.4164		90.4659		367.822		86.857		107.126
120				111.111				104.676				134.052				93.617				84.5446
100				111.111				102.065				88.5071				99.6568				121.26
93.3333				83.3333				74.597				90.7063				100.206				91.1987
86.6667				111.111				118.663				96.2838				106.52				116.14

## Sheet: Fig.6f
Fig. 6f
PFC-like "Peak Count" Baseline					PFC-like "Peak Count" + 30 minutes					PFC-like "Peak Count" + 60 minutes
DMSO+DMSO	DAMGO+Naloxone	DMSO+DMSO	DAMGO+Naloxone		DMSO+DMSO	DAMGO+Naloxone	DMSO+DMSO	DAMGO+Naloxone		DMSO+DMSO	DAMGO+Naloxone	DMSO+DMSO	DAMGO+Naloxone
101.449	130.435	81.1594	66.6667		104.762	76.1905	81.1594	66.6667		116.923	123.077	24.6154	80
95.6522	115.942	84.058	72.4638		95.2381	23.8095	84.058	72.4638		86.1539	104.615	30.7692	61.5385
107.246	150.725	64.3939	95.6522		128.571	123.809	64.3939	95.6522		135.385	116.923	47.6191	80
95.6522	153.623	73.8636	32.197		71.42857*	128.571	73.8636	32.197		61.5385	104.615	7.93651	55.5556
85.2273	87.1212	56.8182	81.4394		90.9091	22.7273	56.8182	81.4394		87.3016	71.4286	31.746	111.111
85.2273	83.3333	77.6515	28.4091		95.4545	77.2727	77.6515	28.4091		103.175	79.3651	71.4286	0*
113.636	100.379	58.7121	68.1818		122.727	72.7273	58.7121	68.1818		198.413	71.4286	55.5556	71.4286
100.379	85.2273	66.39	58.7121		100	45.4545	66.39	58.7121		55.5556	87.3016	79.3103	119.048
115.53	96.5909	64.3153	70.5394		90.9091	81.8182	64.3153	70.5394		55.5556	111.111	79.3103	124.138
103.734	70.0758	62.2407	66.39		89.172	36.3636	62.2407	66.39		96.5517	47.6191	86.2069	134.483
97.5104	107.822	70.5394	76.7635		98.7261	101.504	70.5394	76.7635		93.1034	126.005	96.5517	151.724
99.5851	86.6808	62.2407	70.5394		101.911	60.1504	62.2407	70.5394		103.448	123.324	75.8621	134.483
112.033	101.48		68.4647		117.834	67.6692		68.4647		120.69	126.005		117.241
87.1369	101.48				92.3567	86.4662				86.2069	117.963
	93.0233					93.985					117.963
DMSO+DMSO	DAMGO+Naloxone	DMSO+DMSO	DAMGO+Naloxone		DMSO+DMSO	DAMGO+Naloxone	DMSO+DMSO	DAMGO+Naloxone		DMSO+DMSO	DAMGO+Naloxone	DMSO+DMSO	DAMGO+Naloxone
97.4859	75.6128	122.753	142.992		87.0623	115.238	338.395	207.636		76.886	73.0778	338.395	112.919
104.903	83.9095	116.656	136.895		102.768	339.113	281.996	248.083		108.677	84.6951	281.996	150.229
93.3375	65.4305	152.556	103.143		76.4255	78.8263	203.896	73.7913		66.9318	75.9219	203.896	112.316
104.274	63.9849	136.3	292.6808*		133.745	73.7913	0*	191.503		147.505	82.2608	0*	124.033
117.003	111.961	167.594	119.35		107.638	396.214	262.063	112.994		83.6347	128.174	262.063	85.676
114.743	119.611	126.043	356.137*		103.016	132.328	132.256	0*		84.7622	111.591	132.256	0*
85.7093	97.2705	169.332	142.907		81.3706	141.316	164.081	222.577		47.5718	120.281	164.081	130.351
98.0529	114.134	145.892	165.855		102.319	224.998	129.444	121.836		152.417	105.914	129.444	79.6493
84.4924	100.661	155.764	142.9		105.657	124.441	127.63	117.789		131.615	85.4232	127.63	80.3507
95.1336	134.562	162.146	148.783		109.845	244.332	114.873	116.291		103.869	157.471	114.873	74.0024
103.111	92.9398	138.113	130.136		101.445	116.161	102.902	110.822		105.079	61.8501	102.902	65.5381
97.9258	114.878	159.055	141.603		97.9294	197.161	129.927	109.259		91.9589	62.2128	129.927	74.1838
88.9509	100.02		148.484		84.8418	156.726		99.4921		83.1318	62.1524		85.6106
114.878	99.5213				105.938	131.788				115.961	66.0218
	108.297					120.914					65.3567

## Sheet: Fig.7c
Fig.7c
	panel 1: 90% Dopa 10% Astro	Peak Amplitude	Peak Count	Peak Rate	Peak Spacing	Peak Width 50%	Peak Width 90%	Peak Rise Time	Peak Decay Time	Rise Slope	Decay Slope
	Baseline	100	100	100	100	100	100	100	100	100	100
	hM3Dq	74.0135	155.907	157.227	64.2046	80.2728	80.0853	177.03	76.1049	40.6785	97.6075
	hM4Di	105.286	56.7236	55.7651	176.938	94.3491	117.249	247.305	110.986	43.6146	95.4591
	panel 2: 90% Gluta 10% Astro	Peak Amplitude	Peak Count	Peak Rate	Peak Spacing	Peak Width 50%	Peak Width 90%	Peak Rise Time	Peak Decay Time	Rise Slope	Decay Slope
	Baseline	100	100	100	100	100	100	100	100	100	100
	hM3Dq	63.7527	222.889	214.875	49.3155	94.5674	80.2497	123.634	74.2358	50.5093	87.3567
	hM4Di	107.228	58.1646	59.6513	166.276	85.5377	92.0115	84.9004	84.7476	99.1922	122.825
	panel 3: 90% GABA 10% Astro	Peak Amplitude	Peak Count	Peak Rate	Peak Spacing	Peak Width 50%	Peak Width 90%	Peak Rise Time	Peak Decay Time	Rise Slope	Decay Slope
	Baseline	100	100	100	100	100	100	100	100	100	100
	hM3Dq	82.3583	98.5185	96.9941	102.712	114.986	105.829	100.119	118.382	89.7796	72.5
	hM4Di	55.313	79.3651	101.778	120.042	122.307	114.631	121.154	118.281	56.4437	49.7354

[truncated: 2 more sheets: Fig.7e, Fig.7f]
